# Supplementary material for: Mesenchymal stromal cell apoptosis is required for their therapeutic function
Source: Nat Commun. 2021 Nov 11;12:6495. doi: 10.1038/s41467-021-26834-3 (PMC8586224; doi:10.1038/s41467-021-26834-3)
Supplement: Supplementary file 7 — Source Data [file 41467_2021_26834_MOESM7_ESM.xlsx]

## Sheet: Figure 1
Figure 1c
	MFI Act. Casp3
	CD45-	CD45-CTVhi
	Untreated	10min	1h	2h	4h	8h
	182	359	1533	1459	1277	892
	161	273	1455	1703	1381	539
	176	237.5	1541	1603	1433	639
	CTVhi within CD45- (%)
	Untreated	10min	1h	2h	4h	8h
	0	0.37	0.43	0.16	0.14	0.038
	0	0.43	0.35	0.22	0.12	0.029
	0	0.4	0.42	0.19	0.15	0.022
Figure 1e
	CMTMRhi within CD45- (%)
	Untreated	10min	1h	2h	4h	8h
	0.011	0.24	0.14	0.059	0.15	0.034
	0.00948	0.16	0.17	0.19	0.052	0.046
	0.016	0.2	0.3	0.082	0.09	0.033

## Sheet: Figure 2
Figure 2b
	Eosinophils in BALF
	UNS	SEN	MSC	STS-MSC
	0.00435075	2.22426	1.02441	0.874146
	0.0093673	1.24379	1.03233	0.962218
	0.0111088	1.54448	0.69015	0.731102
	0.0195106	1.23237	0.369079	1.03425
	0.00771818	2.29145	1.15118	1.12599
	IL-5 (pg/mL)
	UNS	SEN	MSC	STS-MSC
	0	1180	67.19	94.9
	0	673.63	174.02	374.41
	7.49	401.47	326.35	253.96
	47.95		413.86	163.75
	11.5			140.41
	IL-13 (pg/mL)
	UNS	SEN	MSC	STS-MSC
	0	914.09	200.11	108.51
	0	438.47	203.21	519.24
	6.05	1062.21	507.81	207.81
	39.53		723.82	143.64
	3.86			43.24
Figure 2e
	Lung Eosinophils
	UNS	SEN	MSC	BH3-MSC
	0.933	11.6	2.29	2.76
	0.507	8.66	4.9	6.57
	0.575	11	4.07	5.48
	0.768	13.9	4.07	2.25
	0.835	15.7
	IL-5 (pg/mL)
	UNS	SEN	MSC	BH3-MSC
	0	3186.96	669.42	513.26
	0	3304.03	49.66	871.49
	0	3332.39	142.02	46.36
	0	2754.21	43.37	443.4
	0			81.17
	0
	IL-13 (pg/mL)
	UNS	SEN	MSC	BH3-MSC
	0	279.76	84.96	47.51
	0	899.99	8.43	181.58
	0	308.02	17.88	8.38
	0	287.91	14.55	69.81
	0			22.99
	0
Figure 2f
	RI (% change from PBS)
	Methacholine (mg/mL)	UNS			SEN				SEN + MSC					SEN + BH3-MSC
	0	0	0	0	0	0	0	0	0	0	0	0	0	0	0	0	0	0
	2.5	47.0116	51.4312	52.1178	65.2596	64.8005	58.7669	43.6546	61.4388	57.393	99.4832	24.2385	29.2635	49.6173	46.2612	40.4397	42.5609	55.358
	5	207.418	162.825	229.833	239.643	294.365	496.163	408.572	294.747	233.329	253.877	184.117	187.268	258.42	263.676	250.263	244.686	294.619
	Cdyn (% change from PBS)
	Methacholine (mg/mL)	UNS					SEN					SEN + MSC				SEN + BH3-MSC
	0	0	0	0	0	0	0	0	0	0	0	0	0	0	0	0	0	0	0	0
	2.5	-9.68825	-17.9503	-9.72553	-19.2448	-17.8892	-40.5451	-36.4962	-32.5305	-31.7217	-32.1282	-22.0092	-29.9825	-41.5369	-17.2869	-25.0128	-25.4972	-13.8843	-25.2042	-27.0949
	5	-50.9071	-45.7821	-42.2785	-53.6037	-67.4479	-75.865	-88.9053	-77.9752	-78.0029	-73.3709	-66.7624	-67.6409	-72.4717	-51.7534	-64.902	-67.0276	-55.2754	-61.324	-68.4557

## Sheet: Figure 3
Figure 3b
Figure 3d
	Proliferation (CFSE) OVA-specific proliferating cells
	UNS	SEN	MSC	BKX-MSC
	47.3345	22088.9	7769.35	17529.1
	322.758	15158.2	14240.5	18375
	187.769	19976.7	15030.8	20765.1
	266.894	26994.1	10341.6	30243.8
	132.337	16265.7	17189	21328.8
	24.8673	19319.1	19675.1	25210.1
	895	12127	7743	8283
	375	12819	13864	7371
	564	17411	8072	7497
	2005	12363	5198	12037
	1170	12907	4930	15044
	2198	13846	5593
	Proliferation (MTS) Absorbance (490nm)
	UNS	SEN	MSC	BKX-MSC
	0.656833	1.518	1.30033	1.56133
	0.838667	1.42967	1.25967	1.29567
	0.648333	2.07933	1.09333	1.393
	0.9315	1.50733	1.06733	1.55133
		1.29233	0.783	1.35767
			1.20233	1.537
Figure 3e
	Lung Eosinophils
	UNS	SEN	MSC	BKX-MSC
	2.14	13.8	5.62	10.9
	2.76	10.9	6.63	11.6
	2.7	22.3	4.98	9.38
	2.05	9.87	7.54	9.88
	3.76	15	6.93	9.7
	Lung AM
	UNS	SEN	MSC	BKX-MSC
	1.93	0.404	2.44	2.19
	2.75	1.44	3.55	3.34
	3.45	0.476	4.28	3.92
	7.31	0.894	4.39	2.32
	3.71	1.13	5.37	4.67
	4.36	0.707	5.46	2.98
	IL-5 (pg/mL)
	UNS	SEN	MSC	RNP
	2.37	354.31	114.53	14.9
	2.37	2015.39	116.72	242.81
	2.53	194.74	211.55	15.56
	2.45	344.6	19.92	256.58
	2.78	116.72	27.65	138.23
	2.45	1127.08	28.33	407.37
			35.36	160.41
			157.47
	IL-13 (pg/mL)
	UNS	SEN	MSC	RNP
	2.46	2009.63	1152.92	32.38
	2.13	6858.97	637.28	1687.87
	1.98	1028.91	1007.81	113.58
	2.46	1909.17	67.45	1522.97
	2.08	445.39	202.88	459.77
	2.29	3751.51	70.71	1795.15
			275.19	1072.41
			692.94
Figure 3f
	RI (% change from PBS)
	Methacholine (mg/mL)	UNS					SEN									MSC												BKX-MSC
	1	0	0	0	0	0	0	0	0	0	0	0	0	0	0	0	0	0	0	0	0	0	0	0	0	0	0	0	0	0	0	0	0	0	0	0	0
	1.5	54.8229	56.4694	68.5833	27.7654	63.7906	56.733	58.6677	42.3588	39.0455	54.5269	78.7984	70.6789	38.877	67.3816	46.8451	21.1427	41.0648	37.2348	56.7033	55.1709	51.8689	54.0388	65.4243	39.6752	50.8289	93.5953	52.9116	54.6119	48.5514	53.1011	45.5696	56.7297	64.6808	66.8444	176.48	56.4853
	2	157.925	175.003	223.204	132.472	105.205	398.96	231.324	210.729	277.065	289.767	131.056	185.655	140.599	205.45	144.756	177.624	194.174	223.004	229.023	267.178	155.398	153.25	86.4793	157.03	105.892	250.568	380.327	439.903	174.875	365.582	380.725	107.189	130.361	137.867	306.471	222.519
	2.5	179.318	157.973	148.726	45.9555	105.418	292.368	166.352	156.516	216.052	513.819	188.691	198.158	170.42	125.754	180.155	94.9241	188.9	124.321	163.089	169.448	178.272	94.7188	81.85	139.172	89.6285	335.12	357.042	422.553	159.887	452.762	267.485	106.281	257.492	206.278	198.506	176.769
	3	238.802	225.354	215.633	151.593	191.953	465.168	218.338	172.396	257.777	628.605	295.384	167.444	198.231	229.166	166.289	160.312	195.081	236.098	167.993	183.06	200.43	230.197	117.314	208.661	146.161	237.375	246.41	346.789	196.797	283.327	322.269	146.207	314.098	195.356	445.135	225.501
	3.5	270.681	207.234	219.597	205.88	203.912	307.36	404.626	239.671	451.709	604.616	445.963	343.062	387.72	367.856	262.991	198.801	297.49	160.692	238.034	244.514	150.485	158.519	199.11	197.544	208.987	269.508	288.12	392.375	271.194	278.924	335.615	187.636	501.041	319.042	379.324	305.945
	Cdyn (% change from PBS)
	Methacholine (mg/mL)	UNS				SEN									MSC												BKX-MSC
	1	0	0	0	0	0	0	0	0	0	0	0	0	0	0	0	0	0	0	0	0	0	0	0	0	0	0	0	0	0	0	0	0	0	0	0
	1.5	-13.1475	-19.0502	-28.9011	-3.24485	-30.5269	-23.9166	-22.2788	-24.7497	-38.7126	-40.1987	-35.2554	-24.9977	-43.9198	-34.3209	-6.81141	-23.2818	-22.2128	-28.0429	-30.612	-27.3659	-22.6188	-36.2767	-15.808	-19.5552	-32.8736	-30.4446	-24.2437	-19.7064	-32.982	-26.1516	-26.4137	-46.2945	-20.1983	-63.9432	-26.5368
	2	-41.8405	-58.0727	-64.122	-35.1836	-78.04	-64.5177	-67.7447	-76.2704	-78.3949	-61.9559	-62.3889	-52.9283	-73.4691	-54.0189	-50.3088	-61.1319	-64.1363	-67.1818	-68.2723	-59.1832	-57.4294	-37.446	-51.373	-46.9517	-68.7303	-70.5022	-75.9155	-61.4597	-77.7585	-72.4823	-47.8266	-59.2413	-44.1261	-78.3754	-66.4327
	2.5	-59.4281	-54.6887	-57.72	-11.399	-76.193	-56.2661	-61.7257	-69.6143	-86.4825	-67.3442	-69.0775	-54.9707	-62.5747	-55.9356	-30.0218	-67.1922	-47.2764	-60.3426	-65.36	-69.6723	-47.7085	-27.9004	-47.6114	-36.0362	-78.665	-70.6499	-81.9937	-59.2375	-83.4653	-72.5883	-47.6153	-58.4078	-55.7689	-69.6499	-73.2787
	3	-66.751	-67.5123	-66.8561	-51.8796	-82.8431	-66.0927	-67.3575	-77.2443	-88.4761	-80.9043	-54.6248	-69.0383	-74.5541	-55.1399	-47.4336	-63.331	-74.4428	-54.8576	-56.2152	-63.5309	-74.3641	-45.2312	-65.7775	-60.3822	-70.9991	-69.6609	-76.9424	-67.4963	-76.6756	-79.0103	-56.1433	-64.623	-63.1387	-83.6048	-72.3947
	3.5	-72.8744	-70.8844	-69.1242	-42.8029	-80.4173	-77.9434	-75.3697	-85.9649	-87.9718	-83.9863	-84.3098	-78.337	-80.7838	-62.5766	-61.0795	-77.7042	-67.7095	-72.4223	-70.5768	-56.7597	-59.6776	-63.5186	-69.4156	-61.3597	-71.4489	-75.4257	-84.4951	-76.0165	-78.4512	-79.5826	-65.4162	-82.6487	-65.0427	-84.3947	-75.0856
Figure 3h
	Clinical score for EAE, MSC and BKX-MSC
	Days	Vehicle				MSC						BKX-MSC
	1	0	0	0	0	0	0	0	0	0	0	0	0	0	0	0	0
	2	0	0	0	0	0	0	0	0	0	0	0	0	0	0	0	0
	3	0	0	0	0	0	0	0	0	0	0	0	0	0	0	0	0
	4	0	0	0	0	0	0	0	0	0	0	0	0	0	0	0	0
	5	0	0	0	0	0	0	0	0	0	0	0	0	0	0	0	0
	6	0	0	0	0	0	0	0	0	0	0	0	0	0	0	0	0
	7	0	0	0	0	0	0	0	0	0	0	0	0	0	0	0	0
	8	0	0	0	0	0	0	0	0	0	0	0	0	0	0	0	0
	9	0	0	0	0	0	0	0	0	0	0	0	0	0	0	0	0
	10	0	0	0	0	0	0	0	0	0	0	0	0	0	0	0	0
	11	0	0	1.5	0	0	0.5	0	1	0	0	0	0	0	0	0	0
	12	0	1	2	1.5	0	2	0	2	0	0	0	0	0	0	0	0
	13	0	2	2.5	2	0	2.5	0	2.5	0	0	0	0	0	0	0	0
	14	0	2	3	3	0	2.5	0	2.5	0	0	0	0	0	0	0	0
	15	2	2.5	3	3	0	3	0	3	0	0	0	0	0	0	0	0
	16	2.5	2.5	3	3	0	3	0	3	0	0	0	1	0	0	0	0
	17	2.5	3	3	3	0	3	0	3	0	0	0	2.5	0	0	0.5	0
	18	3	3	2.5	3	1	2.5	0	2.5	0	1	0	3	0	0	1.5	0
	19	3	2.5	2.5	2.5	1.5	2.5	0	2.5	0	0	0	3	0	2.5	3	0
	20	3	2.5	2.5	2.5	3	2	0	2	0	0	0	3	3	3	3	0
	21	2.5	2.5	2.5	2.5	3	2	0	2	0	1	1	3	3	3	3	0
	22	2.5	2	2.5	2	3	2	0	2	0	1.5	1.5	3	3	3	3	0
	23	2.5	2	2.5	2	3	2	0	2	0	1.5	2	3	3	3	3	0
	24	2.5	2	2.5	2	3	2	0	2	0	1.5	2	3	3	3	3	0
	25	2.5	2	2	2	2.5	2	0	2	0	1.5	2	3	3	3	3	0
	26	2.5	2	2	2	2	1.5	0	2	0	1.5	1.5	2.5	3	3	3	0
	27	2	2	2	2	1.5	1.5	0	2	0	1.5	1.5	2.5	3	2.5	3	0
	28	2	2	2	2	1.5	1.5	0	2	0	1.5	1.5	2	3	2.5	2.5	0
	29	2	1.5	2	2	1.5	1.5	0	2	0	1.5	1.5	2	2.5	2	2.5	0
Figure 3j
	Proliferation (MTS) Day 9
	NAÏVE	EAE	MSC	BKX-MSC
	0.019	0.5155	0.120167	0.455
	0	0.368333	0.177333	0.164
	0	0.294	0.246667	0.272333
	0	0.368667	0.132667	0.218
	0.0706667	0.315	0.107833	0.0456667
	0	0.4085	0.0583333	0.140667
	Proliferation (MTS) Day 28
	NAÏVE	EAE	MSC	BKX-MSC
	-0.0156667	0.0223333	0.0283333	0.036
	0.003	0.0711667	-0.0086667	0.119667
	0.00333333	0.0246667	0.0065	0.129667
		0.183667	-0.0006667	0.123
			0.0733333	0.0783333
			0.0413333	0.292333
Figure 3k
	Blood Ly6C+ Monocytes
	NAÏVE	EAE	MSC	BKX-MSC
	8.21	19	12.7	10.5
	8.91	15.7	12.7	11.6
	4.16	15.6	4.19	19.8
	6.28	16.2	9.66	19.3
	5.24	16.2	7.32	11.8
	5.94	13.4	12	8.8
	Blood Ly6G+ Neutrophils
	NAÏVE	EAE	MSC	BKX-MSC
	19.6	53.4	58	45.8
	16.3	54.6	60.2	62.6
	7.76	53.1	78.4	51.5
	21.6	54.3	53.3	46.7
	11	59	55.8	57
	10.2	55.8	52.9	63.4

## Sheet: Figure 4
Figure 4a
	Total flux (p/s) of whole mouse and dissected lungs
		10min			24h			48h			72h
	Whole mouse	9600000	6430000	5510000	939000	644000	766000	213000	0	109000	0	0	0
	Dissected lungs	31900000	42500000	38100000	4080000	3030000	3130000	397000	541000	360000	13500	6000	8750
Figure 4c
	% signal intensity (of 10min)
		Human			BALB/c			C57BL/6
	10min	100	100	100	100	100	100	100	100	100
	24h	0	0	0	0	5.9	3.9	2.9	4	4.6
	48h	0	0	0	0	0	0	0.9	0.7	0.7
	72h	0	0	0	0	0	0	0	0	0
Figure 4d
	Total flux (p/s) of BALB/c, NSG and BRGS mice
		BALB/c			NSG			BRGS
	10min	16200000	18000000	11600000	46900000	34400000	41400000	18500000	25700000	25000000
	24h	1850000	1150000	1260000	12400000	14500000	17300000	6170000	3860000	5290000
	48h	0	0	0	1290000	1820000	1240000	0	0	704000
	72h	0	0	0	0	0	0	0	0	0
Figure 4e
	Neutrophils (x10^6 cells)
	BALB/c	NSG	BGRS
	2.55	15.6	43.8
	2.98	16.1	16.5
	3.62	18.6	21.5
	(x10^6 cells)
	AM			Ly6C- Monocytes			Eosinophils
	BALB/c	NSG	BGRS	BALB/c	NSG	BGRS	BALB/c	NSG	BGRS
	4.88	1.2	2.52	0.152	0.886	2.49	1.06	1.36	1.68
	4.7	1.37	3.33	0.171	0.717	1.22	0.958	1.18	0.671
	4.69	2.27	2.41	0.153	2.46	0.888	1.06	2.33	1.03
	(x10^6 cells)
	Ly6C+ Monocytes			IM
	BALB/c	NSG	BGRS	BALB/c	NSG	BGRS
	0.264	0.0208	0.0405	0.556	0.214	0.461
	0.403	0.0304	0.00667	0.506	0.37	0.48
	0.426	0.0357	0.03	0.538	0.576	0.142
	(x10^6 cells)
	cDC1			cDC2
	BALB/c	NSG	BGRS	BALB/c	NSG	BGRS
	0.0724	0.000595	0.177	0.0147	0.00119	0.0266
	0.0674	0.00723	0.119	0.0115	0.00145	0.012
	0.0729	0	0.0885	0.0189	0.00487	0.0128

## Sheet: Figure 5
Figure 5b
	Cell type within CTV+CD45+ cells (%)
		AM			Monocytes			Neutrophils			IM			cDC2			cDC1
	10 min	9.25	8.16	8.78	5.78	6.06	13.74	36.13	40.91	38.96	6.36	4.2	6.31	1.73	0.99	0	4.62	3.71	3.15
	1h	6.78	4.39	8.29	13.56	17.18	20.14	25.14	34.73	23.7	9.18	4.94	8.53	0.85	1.46	0.95	4.66	6.76	6.4
	2h	4.39	5.25	6.49	21.05	4.7	5.19	21.49	16.85	16.88	7.46	4.7	5.84	3.51	3.59	2.6	11.4	8.84	12.99
	4h	5.04	3.78	9.45	6.59	8.11	23.88	7.36	12.43	14.93	10.85	6.49	17.41	4.26	2.7	1.49	10.85	16.22	7.96
	8h	8.2	3.98	5.75	7.65	12.5	10.34	8.74	5.11	8.62	18.58	26.7	20.11	2.19	1.7	2.87	22.95	19.32	24.14
Figure 5c
	Neutrophils
	Untreated	Treated with MSC
	294	428
	250	400
	262	426
	Monocytes
	Untreated	Treated with MSC
	126	193
	100	168
	100	156
	AM
	Untreated	Treated with MSC
	2881	3560
	2675	3423
	2936	2925
Figure 5f
	Total flux (p/s) of untreated and clodronate-treated mice
		Untreated						Clodronate-treated
	10min	54300000	72500000	78700000	50800000	58900000	64100000	111000000	72500000	95900000	119000000	126000000
	24h	2800000	3920000	2620000	2880000	1990000	2440000	12600000	10300000	8040000	6340000	5090000
	48h	479000	628000	892000		970000	193000	982000	1450000	1370000	2060000
	72h								563000	7550

## Sheet: Figure 7
Figure 7a
	Division index for Unstimulated, stimulated, MSC and ApoMSC
	Unstimulated	Stimulated	MSC	ApoMSC
	0	1.60556	0.0762653	1.95577
	0	1.51545	0.0446672	2.03342
	0	1.45051	0.0361048	1.34336
	0	1.4597	0.0348679	1.21687
	0		0.0269348	1.1392
Figure 7b
	Proliferation - Absorbance (490nm)
	DLN from SEN
	AM from SEN	AM from SEN+MSC	Neutrophils from SEN	Neutrophils from SEN+MSC	Monocytes from SEN	Monocytes from SEN+MSC
	0.595	0.228	0.298	0.343	0.458	0.342
	0.566	0.271	0.11	0.177	0.378	0.375
	0.593	0.193	0.211	0.212	0.371	0.43
Figure 7c
	IL-10 (pg/mL)
	DLN from SEN
	AM from SEN	AM from SEN+MSC	Neutrophils from SEN	Neutrophils from SEN+MSC	Monocytes from SEN	Monocytes from SEN+MSC
	733.91	2498.88	1902.8	1944.45	1159.44	2120.87
	685.36	2073.96	1860.79	2142.79	1483.62	1582.64
	782.18	2552.56	1820.32	1840.12	1499.03	1669.62
Figure 7e
	RI (% change from PBS)
	Methacholine (mg/mL)	UNS							SEN						SEN+MSC
	2.5	49.2395	93.0787	92.9171	109.502	64.9174	100.538	108.704	222.282	121.545	102.392	94.2994	49.794	151.579	48.4206	114.492	61.3752	126.98	89.6596	106.244	45.3132	55.6196
	5	169.73	199.122	182.406	175.352	213.658	199.947	176.594	287.618	396.794	575.331	362.331	230.935	331.893	160.958	228.427	322.186	146.029	318.436	288.901	281.126	147.758
	10	122.655	223.184	183.207	240.745	188.863	156.165	219.333	165.967	424.83	387.157	628.786	348.52	458.721	211.457	242.238	288.522	303.232	218.167	195.386	260.504	100.588
	20	254.49	368.179	458.256	470.325	246.533	271.003	428.726	432.548	504.915	665.717	514.426	405.529	504.332	352.183	430.795	602.538	374.432	490.507	442.286	480.108	273.675
	Cdyn (% change from PBS)
	Methacholine (mg/mL)	UNS							SEN						SEN+MSC
	2.5	-18.8319	-32.8882	-30.2432	-34.4666	-28.0315	-40.7394	-38.2739	-52.6551	-60.2791	-60.6463	-53.2151	-35.2178	-57.3965	-33.723	-54.5806	-41.2958	-50.3747	-41.818	-45.3165	-22.7723	-31.5583
	5	-41.0889	-47.3878	-50.0603	-57.7173	-66.0223	-64.9578	-56.1942	-75.9263	-86.8754	-89.7852	-84.2575	-78.1334	-83.7686	-65.3643	-69.4402	-75.5042	-58.9762	-68.4568	-66.8978	-77.8056	-63.7045
	10	-31.0621	-61.9767	-57.7148	-66.8295	-50.3671	-52.9114	-63.7331	-65.4931	-83.5864	-82.0692	-89.6226	-79.2395	-87.0383	-75.2166	-77.324	-76.2403	-79.97	-72.9588	-69.7339	-76.9733	-47.1694
	20	-62.8573	-71.004	-83.7907	-84.8262	-74.2757	-70.7897	-77.866	-85.1662	-90.2897	-89.1469	-87.9952	-84.7531	-88.5013	-82.0845	-86.8017	-88.9209	-82.2459	-81.6739	-84.0127	-83.3562	-77.9796
Figure 7f
	Eosinophils in BALF (x10^6 cells)
	UNS	SEN	SEN+MSC
	0.00254093	0.309928	0.176398
	0.00131664	0.30753	0.174828
	0.00589777	0.716559	0.169551
	0.00173807	0.517505	0.119558
	0.00409585	0.381765
	D22 Proliferation (MTS) Absorbance (490nm)
	UNS	SEN	MSC
	0	0.447333	0.118
	0	0.368333	0.083
	0.017	0.218667	0.281667
	0.0793333		0.222333
	0.0603333		0.182
	IL-5 (pg/mL)
	UNS	SEN	SEN+MSC
	1.69	3054.24	343.48
	1.69	865.72	618.96
	28.34	1069.43	846.41
	1.69	1900.45	87.76
	34.02	2690.55	165.42
	IL-13 (pg/mL)
	UNS	SEN	SEN+MSC
	2.41	3410.12	1061.66
	2.41	1478.29	2897.6
	76.48	1890.7	2283.05
	2.41	5528.99	66.93
	28.56	4884.12	4.42
Figure 7h
	D42 Eosinophils in BALF (x10^6 cells)
	UNS	SEN	SEN+MSC
	0.00711315	0.317644	0.251516
	0.0132889	0.466517	0.304393
	0.00341519	0.438055	0.319843
	0.0100861	0.319093	0.252922
Figure 7i
	D22 Eosinophils in BALF after OVA challenge (x10^6 cells)
	UNS	SEN	SEN+MSC
	0.00519935	0.992288	0.0975591
	0.00559269	0.525382	0.360213
	0.00423778	0.778277	0.33086
	0.00328019	0.923977	0.262964
	0.0069657	0.495393	0.255593

## Sheet: Figure S1
Figure S1a
	% CTVhi CD45- in lungs
	1000000	100000	10000	1000	Untreated
	0.19	0.016	0.001	0.0002	9.99e-05
	0.26	0.014	0.0022	0.0002	0.0002
	0.22	0.017	0.001	0.0002	0.0005
	# CTVhi CD45- in lungs (x10^4)
	1000000	100000	10000	1000	Untreated
	5.61	0.216	0.0115	0.0045	0.00335
	4.81	0.147	0.0418	0.0025	0.0095
	7.26	0.247	0.01	0.0043	0.0155

## Sheet: Figure S2
Figure S2b
	Lung Eosinophils Total cells (x10^7)
	UNS	SEN	MEF
	3360000	14400000	16900000
	3920000	9360000	13700000
	1960000	22100000	21100000
	2430000	11800000	15000000
	1760000	18700000	36400000
	1160000	12800000	26100000
	IL-5 (pg/mL)
	UNS	SEN	MEF
	0	1038.94	582.26
	0	1484.39	1592.66
	0	659.22	3118.36
	0
	0
	IL-13 (pg/mL)
	UNS	SEN	MEF
	0	5945.72	2250.28
	0	5557.65	4864.38
	0	4428.63	8679.42
	0
	0
Figure S2c
	OVA-specific proliferating cells for UNS, SEN and MEF
	UNS	SEN	MEF
	2236	27931	26194
	2085	19888	25248
	1508	21775	22503
	4633	20009	28350
	311	25163	14408
		29068	33758
Figure S2d
	RI (% change from PBS)
	Methacholine (mg/mL)	UNS					SEN				MEF
	0	0	0	0	0	0	0	0	0	0	0	0	0	0	0	0
	2.5	44.5133	42.075	64.9229	53.802	49.6177	56.9509	49.33	67.3421	54.025	74.6828	52.8336	76.9293	51.7056	103.749	42.1149
	5	265.538	211.694	288.493	221.81	274.367	250.996	569.797	251.078	503.036	496.289	447.121	551.132	631.773	289.335	419.555
	Cdyn (% change from PBS)
	Methacholine (mg/mL)	UNS					SEN				MEF
	0	0	0	0	0	0	0	0	0	0	0	0	0	0	0	0
	2.5	-13.2177	-14.3035	-23.8391	-29.1272	-17.3157	-29.5661	-34.1449	-30.2014	-34.9428	-36.3465	-32.435	-42.9604	-32.7085	-50.9312	-28.7218
	5	-58.3556	-55.1042	-66.9275	-59.149	-56.8299	-63.5813	-78.1306	-66.3102	-79.2054	-79.6908	-83.9851	-77.3018	-84.2573	-76.291	-82.9116

## Sheet: Figure S3
Figure S3c
	CFU-F assay (%)
	MSC	BKX-MSC
	34	48
	47	46
	55	50
Figure S3d
	aCD3/28 T cell proliferation Division Index
	Unstimulated	Stimulated	MSC	BKX-MSC
	0	1.45051	0.0361048	0.018258
	0	1.4597	0.0348679	0.0187149
	0	1.60556	0.0269348	0.022446
		1.51545	0.0762653
		1.45051	0.0446672
		1.4597	0.0361048
			0.0348679
			0.0269348
Figure S3e
	Treatment with mouse serum (Live cells %)
	UNT	10 min	1h	UNT	10min	1h
	91.2	92.2	90.1	94.3	90.8	96.2
	93	88.3	90.7	95.9	95	94.3
	92.2	90.7	91.7	94.1	93.1	93.2
	UNT	24h	UNT	24h
	91.8	63.7	86.7	61.8
	93.5	64.6	88.6	64.6
	87	62.7	84.9	55.2
	Treatment with mouse serum on MSC (Live cells %)
	UNT	Mouse serum	HI mouse serum
	95.98	69.7	87.2
	96.73	76.7	89.7
	97.1	81.9	92.12
	94.81	59.9	90.37
	95.2	73.5	93.04
